# Supplementary material for: A Systematic Review Protocol of Opportunities for Noncommunicable Disease Prevention via Public Space Initiatives in African Cities
Source: Int J Environ Res Public Health. 2022 Feb 17;19(4):2285. doi: 10.3390/ijerph19042285 (PMC8872183; doi:10.3390/ijerph19042285)
Supplement: Supplementary file 1 [file ijerph-19-02285-s001.zip]

Archive with 1 entries (1 files):
- ijerph-1457775-supplementary.pdf
